# Supplementary material for: Pregnancy outcomes of patients with retained products of conception following miscarriage treated with relugolix, an oral gonadotropin-releasing hormone antagonist
Source: Front Med (Lausanne). 2026 Jan 23;13:1704529. doi: 10.3389/fmed.2026.1704529 (PMC12876250; doi:10.3389/fmed.2026.1704529)
Supplement: Supplementary file 1 [file Table_1.xlsx]

## Sheet: Supplementary Table 1
	Supplementary Table 1a. Baseline clinical characteristics before and after propensity score matching between the relugolix and control groups
		Before matching			After maching
	Variable	Relugolix group (all) (n=20)	Control group (all) (n=77)	SMD (before)	Relugolix group (matched) (n=20)	Control group (matched) (n=60)	SMD (after)
	Age (years)	34.0 (6.2)	33.8 (5.9)	0.026	34.0 (6.2)	32.9 (5.4)	0.192
	History of ART (yes)	10/20 (50.0%)	34/77 (44.2%)	0.117	10/20 (50.0%)	25/60 (41.7%)	0.167
	RPOC size (mm)	23.8 (12.7)	25.6 (16.4)	-0.128	23.8 (12.7)	21.8 (13.0)	0.15
	Vascularity grade (0-3)	1.9 (0.9)	1.6 (0.8)	0.401	1.9 (0.9)	2.0 (0.8)	-0.08
	Previous uterine surgery (yes)	14/20 (70.0%)	29/77 (37.7%)	0.649	14/20 (70.0%)	40/60 (66.7%)	0.072
	Endometriosis (yes)	3/20 (15.0%)	4/77 (5.2%)	0.325	3/20 (15.0%)	7/60 (11.7%)	0.098
	Values are presented as mean (standard deviation) for continuous variables and number/total (%) for categorical variables. Standardized mean differences (SMDs) were calculated to assess covariate balance between the relugolix and control groups before and after propensity score matching. For propensity score matching, the Gutenberg vascularity grade was coded as a numeric variable (0–3) to allow …
	Supplementary Table 1b. Changes in pregnancy and live birth rates before and after matching
		Before matching
	Overall pregnancy outcome	GnRH antagonist group (n=20)	Control group (n=77)	p value
	Clinical pregnancy, n (%)	12 (60.0)	52 (67.5)	1
	Live birth, n (%)	8 (40.0)	36 (46.8)	1
		After matching
	Overall pregnancy outcome	GnRH antagonist group (n=20)	Control group (n=60)	p value
	Clinical pregnancy, n (%)	12 (60.0)	34 (56.0)	1
	Live birth, n (%)	8 (40.0)	24 (40.0)	1
	Data are presented as n (%). P values were calculated using Fisher’s exact test.
