# Supplementary material for: Pregnancy outcomes of patients with retained products of conception following miscarriage treated with relugolix, an oral gonadotropin-releasing hormone antagonist
Source: Front Med (Lausanne). 2026 Jan 23;13:1704529. doi: 10.3389/fmed.2026.1704529 (PMC12876250; doi:10.3389/fmed.2026.1704529)
Supplement: Supplementary file 2 [file Table_2.xlsx]

## Sheet: Supplementary Table 2
Supplementary Table 2 Obstetric complications and delivery outcomes in pregnancies of the GnRH antagonist and non-GnRH antagonist groups from 2020 onward
	GnRH antagonist (n=20, total number of pregnancies: 12)	Non-GnRH antagonist (n=28, total number of pregnancies: 14)	p value
Age ( years )	34.0 ± 6.2	33.0 ± 7.1	0.565b
Body mass index (kg/m2)	22.0 ± 4.3	21.1 ± 3.1	0.667b
Gravidity	1.9 ± 1.2	2.0 ± 1.2	0.896b
Parity	0.7 ± 1.0	0.8 ± 0.8	0.792b
Assisted reproductive technology	12 (60.0 %)	11 (39.3%)	0.241c
Spontaneous abortion	16 (80 %)	18 (64.3%)	0.338c
Artificial abortion	4 (20 %)	10 (35.7%)	0.338c
Surgery for abortion	7 (35 %)	13 (46.4%)	0.555c
Gestational age at diagnosis of abortion	13 (6-19)	16 (6-21)	0.874b
Interval from diagnosis of RPOC in the previous pregnancy to the confirmation of gestational sac in the current pregnancy (days)	328.9 ± 153.4	265 ± 171.5	0.717b
Interval from completion of RPOC treatment to confirmation of gestational sac (days)	295.7 ± 166.6	240 ± 167	0.869b
The maximum diameter of RPOC (mm)	19.5 (12-50)	27.5 (19.5-35.0)	0.092b
Assisted reproductive technology outcome
Number of embryo transfer (cycles)	15	9
Clinical pregnancy	8 (53.3%)	9 (100%)	0.022c
Live birth	5 (33.3%)	7 (77.8%)	0.089c
Miscarriage rate/ per clinical pregnancy	3 (37.5%)	2 (22.2%)	0.62c
Overall pregnancy outcome
Clinical pregnancy	12 (60%)	14 (50%)	1.000c
Live birth	8 (40%)	11 (39.3%)	0.665c
Miscarriage	4 (33.3%)	3 (21.4%)	0.65c
Preterm deliverly	0	2 (14.3%)	0.48c
Placenta previa	0	0	NA
Fetal growth restriction	1 (8.3%)	2 (14.3%)	1.000c
Hypertensive disorder of pregnancy	1 (8.3%)	0	0.46c
Preterm rupture of menbrane	0	3 (21.4%)	0.22c
Gestational weeks	38.9 (37.0-41.4)	38.5 (37.0-40.4)	1.000b
Cesarean section	0.333	4 (28.6%)	1.000c
Blood loss at delivery	675.8 (362-1186)	698 (362-1389)	0.743b
NICU admission	0 (0%)	3 (21.4%)	0.220c
Recurrence of RPOC	1 (8.3%)	1 (7.1%)	1.000c
Data are presented as means ± standard deviations or as n (%). Student’s t-test or Mann–Whitney U test was used for continuous variables, and Chi-square test or Fisher’s exact test was used for categorical variables, as appropriate. The specific test used for each variable is indicated in the table. P-values <0.05 are considered statistically significant. GnRH, gonadotropin-releasing hormone. NA;…
